# Supplementary material for: Symmetric exchange of multi-protein building blocks between stationary focal adhesions and the cytosol
Source: eLife. 2014 Jun 3;3:e02257. doi: 10.7554/eLife.02257 (PMC4040925; doi:10.7554/eLife.02257)
Supplement: Supplementary file 1. — Statistical tests. Columns A-B, the 91 protein pairs (arbitrarily ordered) and their index number. Columns C-F, number of measurements and the p-values derived from Fisher's Exact Tests comparing the distributions of association scores of the protein pairs (measured in REF52 or NIH3T3 cells) with the distributions of association scores of the negative control measurements (neg; meGFP and mKate2 in REF52). Columns G-M, number of measurements and the p-values derived from Wilcoxon Signed Rank Tests for the significance of the difference between the association scores near and far from focal adhesions for the various protein pairs. These differences were derived either by subtracting per-cell the association score measured near a focal adhesion (N) from that measured far from focal adhesions (F) (coupled; One-Sample Wilcoxon Signed Rank Tests) or by subtracting the median of the association scores measured near and far from focal adhesions over the same population of cells (uncoupled; Two-Sample Wilcoxon Signed Rank Tests). See ‘Materials and methods’ for further details. DOI: http://dx.doi.org/10.7554/eLife.02257.010 [file elife02257s001.xls]

## Sheet: Goal2.NIH3T3.Before.vs.After
Pair	Sample Size	t.test for H1: log(mean1)-log(mean2) diff 0	lower	Upper	F.test for H1:median1-median2 diff 0	lower	Upper
1	8	0.544565	-0.338203	0.61233	1	0.0957407	10.4449
2	0	NA	NA	NA	NA	NA	NA
3	8	0.522951	-0.878176	0.468106	1	0.0957407	10.4449
4	0	NA	NA	NA	NA	NA	NA
5	0	NA	NA	NA	NA	NA	NA
6	12	0.74881	-0.517453	0.709248	1	0.153797	6.50206
7	0	NA	NA	NA	NA	NA	NA
8	0	NA	NA	NA	NA	NA	NA
9	0	NA	NA	NA	NA	NA	NA
10	25	0.411745	-0.209257	0.501162	1	0.336912	4.09965
11	0	NA	NA	NA	NA	NA	NA
12	0	NA	NA	NA	NA	NA	NA
13	0	NA	NA	NA	NA	NA	NA
14	0	NA	NA	NA	NA	NA	NA
15	7	0.991892	-0.381445	0.385096	1	0.0427671	7.05356
16	0	NA	NA	NA	NA	NA	NA
17	0	NA	NA	NA	NA	NA	NA
18	0	NA	NA	NA	NA	NA	NA
19	0	NA	NA	NA	NA	NA	NA
20	0	NA	NA	NA	NA	NA	NA
21	0	NA	NA	NA	NA	NA	NA
22	0	NA	NA	NA	NA	NA	NA
23	0	NA	NA	NA	NA	NA	NA
24	0	NA	NA	NA	NA	NA	NA
25	0	NA	NA	NA	NA	NA	NA
26	0	NA	NA	NA	NA	NA	NA
27	0	NA	NA	NA	NA	NA	NA
28	0	NA	NA	NA	NA	NA	NA
29	0	NA	NA	NA	NA	NA	NA
30	0	NA	NA	NA	NA	NA	NA
31	0	NA	NA	NA	NA	NA	NA
32	13	0.663751	-0.665055	0.431831	1	0.121065	4.40074
33	0	NA	NA	NA	NA	NA	NA
34	0	NA	NA	NA	NA	NA	NA
35	0	NA	NA	NA	NA	NA	NA
36	0	NA	NA	NA	NA	NA	NA
37	0	NA	NA	NA	NA	NA	NA
38	0	NA	NA	NA	NA	NA	NA
39	0	NA	NA	NA	NA	NA	NA
40	0	NA	NA	NA	NA	NA	NA
41	0	NA	NA	NA	NA	NA	NA
42	0	NA	NA	NA	NA	NA	NA
43	0	NA	NA	NA	NA	NA	NA
44	0	NA	NA	NA	NA	NA	NA
45	0	NA	NA	NA	NA	NA	NA
46	0	NA	NA	NA	NA	NA	NA
47	0	NA	NA	NA	NA	NA	NA
48	0	NA	NA	NA	NA	NA	NA
49	0	NA	NA	NA	NA	NA	NA
50	10	0.438819	-0.186397	0.410486	1	0.125892	7.94334
51	0	NA	NA	NA	NA	NA	NA
52	0	NA	NA	NA	NA	NA	NA
53	0	NA	NA	NA	NA	NA	NA
54	0	NA	NA	NA	NA	NA	NA
55	0	NA	NA	NA	NA	NA	NA
56	5	0.42085	-0.347641	0.752188	1	0.106048	51.7634
57	9	0.412149	-0.354193	0.820576	0.346935	0.405943	43.3442
58	0	NA	NA	NA	NA	NA	NA
59	0	NA	NA	NA	NA	NA	NA
60	0	NA	NA	NA	NA	NA	NA
61	0	NA	NA	NA	NA	NA	NA
62	0	NA	NA	NA	NA	NA	NA
63	0	NA	NA	NA	NA	NA	NA
64	0	NA	NA	NA	NA	NA	NA
65	15	0.884842	-0.385875	0.445099	0.466092	0.420896	12.3825
66	0	NA	NA	NA	NA	NA	NA
67	0	NA	NA	NA	NA	NA	NA
68	0	NA	NA	NA	NA	NA	NA
69	0	NA	NA	NA	NA	NA	NA
70	7	0.871643	-0.439239	0.510706	1	0.0427671	7.05356
71	0	NA	NA	NA	NA	NA	NA
72	0	NA	NA	NA	NA	NA	NA
73	0	NA	NA	NA	NA	NA	NA
74	0	NA	NA	NA	NA	NA	NA
75	0	NA	NA	NA	NA	NA	NA
76	0	NA	NA	NA	NA	NA	NA
77	0	NA	NA	NA	NA	NA	NA
78	0	NA	NA	NA	NA	NA	NA
79	7	0.385189	-0.262062	0.63176	1	0.141772	23.3825
80	0	NA	NA	NA	NA	NA	NA
81	0	NA	NA	NA	NA	NA	NA
82	16	0.00246192	0.128432	0.543591	0.0121137	1.4636	60.5961
83	0	NA	NA	NA	NA	NA	NA
84	0	NA	NA	NA	NA	NA	NA
85	0	NA	NA	NA	NA	NA	NA
86	0	NA	NA	NA	NA	NA	NA
87	0	NA	NA	NA	NA	NA	NA
88	6	0.931437	-0.501832	0.543204	1	0.0639203	15.6445
89	0	NA	NA	NA	NA	NA	NA
90	7	0.575676	-0.550355	0.325436	1	0.0427671	7.05356
91	0	NA	NA	NA	NA	NA	NA

## Sheet: Supplementary Table 1
Protein pair	Pair index id	PAIRS vs. NEGATIVE CONTROL				NEAR vs. FAR
		REF52 cells		NIH3T3 cells		Sample Size	One-Sample Wilcoxon Signed Rank Test			Two-Samples Wilcoxon Signed Rank Test
		Sample Size	Fisher's Exact Test	Sample Size	Fisher's Exact Test		Coupled			Uncoupled
			H1: median.neg < median.pair		H1: median.neg < median.pair		H1: median(N-F) ≠ 0	H1: median(N-F) <0	H1: median(N-F) > 0	H1: median(N)-median(F) ≠ 0	H1: median(N)-median(F) <0	H1: median(N)-median(F) > 0
All together	All together	1914	NA	764	NA	755	0.1176	0.05882	0.9412	0.36348	0.18174	0.818291
FAK - Paxillin	1	60	8.59426e-14	29	1.20541e-06	44	0.812771	0.598092	0.406385	0.923526	0.461763	0.54155
FAK - Vinculin	2	23	0.338258	0	NA	0	NA	NA	NA	NA	NA	NA
Paxillin - Vinculin	3	30	1.41217e-09	21	0.00211232	14	0.172607	0.923462	0.0863037	0.800035	0.617666	0.400017
FAK - VASP	4	28	0.851918	0	NA	0	NA	NA	NA	NA	NA	NA
Paxillin - VASP	5	30	0.000973721	0	NA	0	NA	NA	NA	NA	NA	NA
VASP - Vinculin	6	40	2.09253e-08	21	0.00920116	37	0.26123	0.87257	0.130615	0.697038	0.655472	0.348519
α-parvin - FAK	7	20	0.11412	0	NA	0	NA	NA	NA	NA	NA	NA
α-parvin - Paxillin	8	39	0.000482608	0	NA	23	0.893212	0.565167	0.446606	0.808858	0.604068	0.404429
α-parvin - Vinculin	9	28	0.970627	0	NA	0	NA	NA	NA	NA	NA	NA
α-parvin-VASP	10	21	0.00920116	34	8.76341e-05	0	NA	NA	NA	NA	NA	NA
FAK - ILK	11	29	0.00043799	0	NA	20	0.164957	0.923177	0.0824785	0.393816	0.810513	0.196908
ILK - Paxillin	12	40	1.99189e-07	11	0.00471211	22	0.482591	0.241296	0.768611	0.597109	0.298554	0.709544
ILK - Vinculin	13	19	0.170658	0	NA	0	NA	NA	NA	NA	NA	NA
ILK - VASP	14	17	0.000695497	21	0.0831219	0	NA	NA	NA	NA	NA	NA
α-parvin - ILK	15	28	1.83245e-10	31	1.45745e-11	29	0.814777	0.600862	0.407388	0.767513	0.622171	0.383757
CSK - FAK	16	18	0.0377611	0	NA	24	0.00390065	0.00195032	0.998248	0.011468	0.00573402	0.994594
CSK - Paxillin	17	46	0.194602	0	NA	51	0.2248	0.1124	0.88938	0.138153	0.0690767	0.931809
CSK - Vinculin	18	17	0.512389	0	NA	0	NA	NA	NA	NA	NA	NA
CSK - VASP	19	27	0.000287563	0	NA	0	NA	NA	NA	NA	NA	NA
α-parvin - CSK	20	14	0.61038	0	NA	0	NA	NA	NA	NA	NA	NA
CSK - ILK	21	20	0.594807	0	NA	0	NA	NA	NA	NA	NA	NA
FAK - Zyxin	22	27	0.959137	0	NA	0	NA	NA	NA	NA	NA	NA
Paxillin - Zyxin	23	20	0.88588	0	NA	0	NA	NA	NA	NA	NA	NA
Vinculin - Zyxin	24	19	0.170658	16	0.0916373	0	NA	NA	NA	NA	NA	NA
VASP - Zyxin	25	13	7.29165e-05	9	0.0174227	15	0.678772	0.680664	0.339386	0.677625	0.676264	0.338812
α-parvin - Zyxin	26	15	0.00258354	0	NA	0	NA	NA	NA	NA	NA	NA
ILK - Zyxin	27	17	6.69458e-05	20	0.0450785	0	NA	NA	NA	NA	NA	NA
CSK - Zyxin	28	16	0.786591	0	NA	0	NA	NA	NA	NA	NA	NA
α-actinin - FAK	29	19	0.170658	0	NA	0	NA	NA	NA	NA	NA	NA
α-actinin - Paxillin	30	19	0.000176762	12	0.381978	0	NA	NA	NA	NA	NA	NA
α-actinin - Vinculin	31	35	0.235125	0	NA	24	0.135528	0.935986	0.067764	0.243912	0.882167	0.121956
α-actinin - VASP	32	26	8.27944e-07	28	0.00294642	29	0.915216	0.457608	0.55083	0.950375	0.475188	0.531004
α-actinin - a-parvin	33	18	0.400886	0	NA	0	NA	NA	NA	NA	NA	NA
α-actinin - ILK	34	20	0.000616883	0	NA	0	NA	NA	NA	NA	NA	NA
α-actinin - CSK	35	9	0.253763	0	NA	0	NA	NA	NA	NA	NA	NA
α-actinin - Zyxin	36	33	0.0271795	11	0.108252	21	0.27221	0.871376	0.136105	0.840449	0.589588	0.420224
FAK - Tensin	37	28	0.851918	0	NA	32	0.76085	0.626587	0.380425	0.701828	0.350914	0.654053
Paxillin - Tensin	38	36	0.907284	0	NA	0	NA	NA	NA	NA	NA	NA
Tensin - Vinculin	39	18	0.0377611	17	0.063304	0	NA	NA	NA	NA	NA	NA
Tensin - VASP	40	15	0.143733	14	0.00448702	0	NA	NA	NA	NA	NA	NA
α-parvin - Tensin	41	17	0.983207	0	NA	0	NA	NA	NA	NA	NA	NA
ILK - Tensin	42	24	0.412097	0	NA	0	NA	NA	NA	NA	NA	NA
CSK - Tensin	43	18	0.774731	0	NA	0	NA	NA	NA	NA	NA	NA
Tensin-Zyxin	44	17	0.856418	0	NA	0	NA	NA	NA	NA	NA	NA
α-actinin - Tensin	45	18	0.225269	13	0.511038	0	NA	NA	NA	NA	NA	NA
FAK - PINCH	46	9	0.253763	0	NA	0	NA	NA	NA	NA	NA	NA
Paxillin - PINCH	47	10	0.162481	0	NA	0	NA	NA	NA	NA	NA	NA
PINCH - Vinculin	48	10	0.372182	0	NA	0	NA	NA	NA	NA	NA	NA
PINCH - VASP	49	18	0.0022014	10	0.627818	0	NA	NA	NA	NA	NA	NA
α-parvin - PINCH	50	25	2.14312e-06	33	3.20491e-09	16	0.32251	0.161255	0.851074	0.583832	0.291916	0.720919
ILK - PINCH	51	46	3.29986e-18	21	1.06272e-07	32	0.102352	0.0511759	0.950806	0.62393	0.311965	0.692771
CSK - PINCH	52	10	0.0481824	0	NA	0	NA	NA	NA	NA	NA	NA
PINCH - Zyxin	53	9	0.00157671	0	NA	0	NA	NA	NA	NA	NA	NA
α-actinin - PINCH	54	20	0.764491	0	NA	0	NA	NA	NA	NA	NA	NA
PINCH - Tensin	55	10	0.162481	0	NA	0	NA	NA	NA	NA	NA	NA
CAS - FAK	56	28	8.08476e-09	28	1.67045e-07	26	0.0668832	0.0334416	0.968485	0.0868087	0.0434043	0.958256
CAS - Paxillin	57	24	4.05184e-05	19	0.000176762	16	0.433197	0.216599	0.798126	0.748118	0.374059	0.640165
CAS - Vinculin	58	10	0.00856757	27	0.00141247	0	NA	NA	NA	NA	NA	NA
CAS - VASP	59	24	0.00652709	15	0.0140367	0	NA	NA	NA	NA	NA	NA
α-parvin - CAS	60	18	0.400886	0	NA	0	NA	NA	NA	NA	NA	NA
CAS - ILK	61	26	9.57805e-06	20	0.0450785	0	NA	NA	NA	NA	NA	NA
CAS - CSK	62	16	0.0302485	0	NA	0	NA	NA	NA	NA	NA	NA
CAS - Zyxin	63	31	7.33781e-10	11	0.00471211	61	0.812632	0.406316	0.596468	0.499053	0.249526	0.752097
a-actinin - CAS	64	30	0.0771347	0	NA	0	NA	NA	NA	NA	NA	NA
CAS - Tensin	65	28	0.148082	29	0.0532107	20	0.827623	0.60307	0.413811	0.635484	0.317742	0.691853
CAS - PINCH	66	16	0.00734224	0	NA	0	NA	NA	NA	NA	NA	NA
FAK - Talin	67	14	0.00448702	0	NA	10	0.769531	0.652344	0.384766	0.305297	0.864568	0.152649
Paxillin - Talin	68	9	0.0860018	14	0.022683	0	NA	NA	NA	NA	NA	NA
Talin - Vinculin	69	21	0.0309883	0	NA	31	0.169422	0.91833	0.0847109	0.517097	0.745985	0.258549
Talin - VASP	70	16	0.00734224	20	0.594807	0	NA	NA	NA	NA	NA	NA
α-parvin - Talin	71	10	0.00856757	0	NA	0	NA	NA	NA	NA	NA	NA
ILK - Talin	72	19	0.93506	0	NA	0	NA	NA	NA	NA	NA	NA
CSK - Talin	73	20	0.999923	0	NA	0	NA	NA	NA	NA	NA	NA
Talin - Zyxin	74	10	0.991432	0	NA	0	NA	NA	NA	NA	NA	NA
α-actinin - Talin	75	10	0.991432	0	NA	0	NA	NA	NA	NA	NA	NA
Talin - Tensin	76	15	0.511743	0	NA	0	NA	NA	NA	NA	NA	NA
PINCH - Talin	77	10	0.627818	0	NA	0	NA	NA	NA	NA	NA	NA
CAS - Talin	78	9	0.253763	13	0.127295	0	NA	NA	NA	NA	NA	NA
FAK - FAK	79	19	5.70773e-07	41	0.081366	0	NA	NA	NA	NA	NA	NA
Paxillin - Paxillin	80	21	0.0309883	0	NA	0	NA	NA	NA	NA	NA	NA
Vinculin - Vinculin	81	14	0.000540103	12	0.182817	9	0.570312	0.751953	0.285156	0.533956	0.761406	0.266978
VASP - VASP	82	33	2.22777e-12	31	1.45745e-11	23	0.799773	0.399886	0.611607	0.379189	0.189595	0.816306
α-parvin - α-parvin	83	10	0.991432	0	NA	0	NA	NA	NA	NA	NA	NA
ILK - ILK	84	14	0.022683	15	1.4949e-05	0	NA	NA	NA	NA	NA	NA
CSK - CSK	85	18	0.000315747	0	NA	21	0.128078	0.0640392	0.940329	0.144182	0.0720909	0.931304
Zyxin - Zyxin	86	10	0.372182	0	NA	0	NA	NA	NA	NA	NA	NA
α-actinin - α-actinin	87	33	3.20491e-09	14	2.96874e-05	24	0.921809	0.460904	0.550215	0.347844	0.173922	0.831325
Tensin - Tensin	88	33	2.22777e-12	25	1.23861e-07	54	0.0666575	0.0333287	0.967305	0.149568	0.0747842	0.92608
PINCH - PINCH	89	10	0.000684014	17	0.0195162	0	NA	NA	NA	NA	NA	NA
CAS - CAS	90	9	0.00157671	26	8.27944e-07	0	NA	NA	NA	NA	NA	NA
Talin - Talin	91	18	0.000315747	15	0.0524047	20	0.00729561	0.0036478	0.996805	0.00898076	0.00449038	0.995853
